# Supplementary material for: The Effect of Noise Exposure on High-Frequency Hearing Loss among Chinese Workers: A Meta-Analysis
Source: Healthcare (Basel). 2023 Apr 10;11(8):1079. doi: 10.3390/healthcare11081079 (PMC10137611; doi:10.3390/healthcare11081079)
Supplement: Supplementary file 1 [file healthcare-11-01079-s001.zip]

Archive with 1 entries (1 files):
- healthcare-2267430-supplementary.pdf
